# Supplementary material for: Exploration of Response Mechanisms in the Gills of Pacific Oyster (Crassostrea gigas) to Cadmium Exposure through Integrative Metabolomic and Transcriptomic Analyses
Source: Animals (Basel). 2024 Aug 9;14(16):2318. doi: 10.3390/ani14162318 (PMC11350665; doi:10.3390/ani14162318)
Supplement: Supplementary file 1 [file animals-14-02318-s001.zip]

Archive with 1 entries (1 files):
- FIgure S1.pdf
